# Supplementary material for: Macrophages Loaded with Fe Nanoparticles for Enhanced Photothermal Ablation of Tumors
Source: J Funct Biomater. 2022 Jul 14;13(3):94. doi: 10.3390/jfb13030094 (PMC9326737; doi:10.3390/jfb13030094)
Supplement: Supplementary file 1 [file jfb-13-00094-s001.zip]

Archive with 1 entries (1 files):
- jfb-1769225-supplementary.pdf
